# Supplementary material for: Prognostic value of dysadherin in cancer: A systematic review and meta-analysis
Source: Front Oncol. 2022 Sep 2;12:945992. doi: 10.3389/fonc.2022.945992 (PMC9479204; doi:10.3389/fonc.2022.945992)
Supplement: Supplementary file 1 [file Table_1.xlsx]

## Sheet: Taul1
First author, year	Country	Study conducted	Applied therapy	Sample type	Antibody used for IHC	Correlation with tumor/patient parameters	Period of follow up
Aoki et al. (2003)	Japan	January 1990 to December 1990	No preoperative therapy, Postoperative therapy not reported	Stage II and III tumor FFPE blocks	NCC-M53	High protein level correlates with lung metastasis (p 0.003)	115 months
Jin et al. (2021)	China	Not reported	Not reported	Stage I-IV	Not used	High mRNA expression correlates with high T stage (p 0.028).	Not reported
Park et al. (2022)	Korea	Not reported	Not reported	TMA	NCC-M53	High protein level correlates with high T stage (p 0.013) and recurrence (p 0.033).	Not reported
Shimamura et al. (2003)	Japan	1990 to 1999	No preoperative therapy, Postoperative standard therapy	Stage I-IVB tumor FFPE blocks	NCC-M53	High protein level correlates with high grade (p 0.006), positive margin status (p 0.024), infiltrative growth pattern (p 0.014) and distant metastasis (p 0.047).	Until December 2001, mean follow-up 23 months
Shimada et al. (2004a)	Japan	1990 to 1997	No preoperative therapy, 122 postoperative chemotherapy	Grade 1-3 tumor FFPE blocks	NCC-M53	High protein level correlates with higher age (p 0.019), moderate grade (p 0.000), residual tumor (p 0.008), distant (p 0.003) and hematogenous metastasis (0.000).	Not reported
Wu Z et al. (2020)	China	January 2001 to December 2013	Not reported	Stage I-IV 145 resections and 10 biopsy FFPE blocks	Dysadherin (Dako)	High protein level correlates with hilar or helatic duct tumor (p 0.010), positive invasion (p 0.000), high TNM stage (p 0.000), poor differentiation (p 0.000), treatment as palliative or biopsy (p 0.000) and nodal metastasis (p 0.000).	30 months
Shimada et al. (2004b)	Japan	1994 to 1999	Postoperative irradiation 20.5% and chemotherapy 13.7%	Stage I-IVB tumor FFPE blocks	NCC-M53	High protein level correlates with higher age (p 0.009).	Not reported
Tian et al. (2021)	China	Not reported	Not reported	Stage I-III	Not used	Not reported	Not reported
Raman et al. (2015)	USA	Not reported	Not reported	Stage I-IV	Not used	Not reported	Not reported
Tassi et al. (2019)	Italy	2000 to 2013	No preoperative therapy, Postoperative therapy not reported	Stage II-IV, frosen tissue, TMA of tumor FFPEs	HPA010817 (Sigma-Aldrich)	Both mRNA expression and protein levels were higher in patients with platinum-resistance (p<0.001/0.049), positive relapse/progression (p 0.042/0.053) and short survival (p 0.001/0.003).	Max 36 months short-term survivors or min 84 months long-term survivors
Bai et al. (2020)	China	March 2015 to October 2016	Not reported	Stage III tumor FFPE blocks	12166-1-AP (ProteinTech Group)	Not reported	Mean follow-up 40 months (TCGA)
Wu et al. (2004)	Norway	1995 to 1998	Postoperative radiation, chemotherapy and brachytherapy	Stage Ia-IVb tumor FFPE blocks and frosen tissue	Dysadherin (Dako)	Not reported	Until December 2003 with a median follow up 73 months
Besso et al. (2019)	Spain, Argentina	Not reported	No preoperative therapy, Postoperative therapy not reported	Stage I-III fresh tumor tissue	Not used	High mRNA expression correlates with higher tumor stage (p<0.05), grade (p 0.038), high myometrial invasion (p 0.032) and higher risk tumors** (p 0.026)	Not reported
Nakanishi et al. (2004)	Japan	1983 to 1995	Not reported	Stage II-IV tumor FFPE blocks	NCC-M53	High protein level correlates with infiltrative growth pattern (p 0.001) and high TNM stage (p 0.024).	Mean follow-up 58 months
Kyzas et al. (2006)	Greece	1998 to 2003	Not reported	Stage I-IV 81 resections and 27 biopsy FFPE blocks	NCC-M53	High protein level correlates with higher stage (p 0.01), high ILD (p 0.001), presense of ILI (p 0.004) and nodal metastasis (p 0.02).	Until death or for at least 24 months
Muramatsu et al. (2008)	Japan	Not reported	Postoperative irradiation and chemotherapy	Stage II-IV tumor FFPE blocks	NCC-M53 (Dr. Hirohashi, Nat. Can. Cen. Japan)	High protein levels correlates with poor response to radiation therapy (p<0.05) and together with low E-cadherin expression to metastasis (p <0.05).	The median follow-up 38 months
Chen et al. (2021)	China	September 12, 2019	Not reported	Not reported	Not used	Not reported	Not reported
Sato et al. (2003)	Japan	Not reported	Not reported	Papillary, follicular and undifferentiated carcinoma FFPE blocks	NCC-3G10	High protein level correlates with tumor T stage (p 0.001), nodal (p 0.001) and distant (p 0.011) metastasis.	Mean follow-up 60 months
Tamura et al. (2005)	Japan	1995 to 1997	No preoperative therapy, Postoperative therapy not reported	Stage I-IIIA tumor FFPE blocks	anti-dysadherin antibody (Abcam)	High protein level correlates with tumor histological type (adenocarcinoma, p 0.044).	At least 60 months
Ono et al. (2010)	Japan	1994 to 2000	No preoperative therapy, Postoperative therapy not reported	Stage IA and IB tumor FFPE blocks	NCC-M53 (Dr. Hirohashi, Nat. Can. Cen. Japan)	Not reported	Median follow-up 56 months
Nishizawa et al. (2005)	Japan	1981 to 2000	Not reported	Stage I-IV tumor FFPE blocks	NCC-M53	High protein level correlates with nodular subtype (p 0.042), high Clark level (p<0.001), increased tumor thickness (p<0.001, presence of ulceration (p 0.008), high TNM stage (p<0.001) and nodal metastasis (p 0.001).	Mean follow-up 69 months
Izumi et al. (2006)	Japan	1955 to 2004	Not reported	Tumor FFPE blocks	NCC-M53 (Nat. Can. Cen. Japan)	High protein level correlates with proximal type (p 0.037) or male sex (p 0.014). No protein detected in malignant rhabdoid tumors.	Mean follow-up 51 months in epithelioid sarcoma, rhabdoid tumor mean 6 months
Izumi et al. (2007)	Japan	1955 to 2004	Not reported	Tumor FFPE blocks	NCC-M53 (Nat. Can. Cen. Japan)	High protein level correlates with high age (p 0.027), increased size (p 0.012), absense of glandularity (p 0.000) and high Ki-67 labeling index (p 0.004).	Mean follow-up 56 months
				FFPE=formalin-fixed paraffin-embedded, TMA=tumor microarray	Antibody used to stain sections	TNM= Tumor, Node, Metastasis classification, ILD= intratumoral lymphatic density, ILI= intratumoral lymphatic invasion. ** Evaluated by European Society of Medical Oncology risk stratification system.
					18 studies looked at sections, 11 used the same antibody
