# Supplementary material for: Prognostic value of dysadherin in cancer: A systematic review and meta-analysis
Source: Front Oncol. 2022 Sep 2;12:945992. doi: 10.3389/fonc.2022.945992 (PMC9479204; doi:10.3389/fonc.2022.945992)
Supplement: Supplementary file 2 [file Table_2.xlsx]

## Sheet: Siistitty julkaisuun
		REMARK
First author, year	Cancer type	1	2	3	4	5	7	10	11	12	13	14	15	16	17	19	20	Score (out of 16)
Aoki et al. (2003)	Colorectal carcinoma	x	x	x	x	x	x	x	x	x	x	x	x	x	x	x	x	16
Jin et al. (2021)	Colon cancer	x	x	x	x	x	x	x		x	x	x	x	x	x	x	x	15
Park et al. (2022)	Colorectal carcinoma	x	x	x	x	x	x	x	x	x	x	x	x	x	x	x	x	16
Shimamura et al. (2003)	Pancreatic ductal adenocarcinoma	x	x	x	x	x	x	x	x	x	x	x	x	x	x	x	x	16
Shimada et al. (2004a)	Gastric cancer	x	x	x	x	x	x	x	x	x	x	x		x	x	x	x	15
Wu Z et al. (2020)	Extrahepatic cholangiocarcinoma	x	x	x	x	x	x	x	x	x	x	x	x	x	x	x	x	16
Shimada et al. (2004b)	Esophageal squamous cell carcinoma	x	x	x	x	x	x	x	x	x	x	x		x	x	x	x	15
Tian et al. (2021)	Renal cancer	x	x	x	x	x	x	x	x	x	x		x	x	x	x	x	15
Raman et al. (2015)	Ovarian cancer	x	x	x			x	x	x	x	x		x	x	x	x	x	13
Tassi et al. (2019)	Serous ovarian cancer	x	x	x	x	x	x	x	x	x	x	x	x	x	x	x	x	16
Bai et al. (2020)	Ovarian cancer	x	x	x	x	x	x	x	x	x	x		x	x	x	x	x	15
Wu et al. (2004)	Cervical squamous cell carcinoma	x	x	x	x	x	x	x	x	x	x	x				x	x	13
Besso et al. (2019)	Endometrial cancer	x	x	x	x	x	x	x	x	x	x					x	x	12
Sato et al. (2003)	Thyroid carcinoma	x	x	x	x	x	x	x	x	x	x	x				x	x	13
Nakanishi et al. (2004)	Tongue cancer	x	x	x	x	x	x	x	x	x	x	x	x	x	x	x	x	16
Kyzas et al. (2006)	Head and neck squamous cell carcinoma	x	x	x	x	x	x	x	x	x	x	x	x	x	x	x	x	16
Muramatsu et al. (2008)	Head and neck cancer	x	x	x	x	x	x	x	x	x	x		x			x	x	13
Chen et al. (2021)	Head and neck squamous cell carcinoma	x	x	x	x	x	x	x	x	x	x		x	x	x	x	x	15
Tamura et al. (2005)	Non-small cell lung cancer	x	x	x	x	x	x	x	x	x	x	x	x	x	x	x	x	16
Ono et al. (2010)	Non-small cell lung cancer	x	x	x	x	x	x	x	x	x	x	x	x	x	x	x	x	16
Nishizawa et al. (2005)	Melanoma	x	x	x	x	x	x	x	x	x	x	x	x	x	x	x	x	16
Izumi et al. (2006)	Epithelioid sarcoma and malignant rhabdoid tumor	x	x	x	x	x	x	x	x	x	x	x	x			x	x	14
Izumi et al. (2007)	Synovial sarcoma	x	x	x	x	x	x	x	x	x	x	x	x	x		x	x	15
